# Supplementary material for: Serum metabolites with diagnostic potential in prostate cancer and the inhibitory effects of alpha-Tocomonoenol on prostate cancer cells
Source: Front Oncol. 2025 Nov 20;15:1691767. doi: 10.3389/fonc.2025.1691767 (PMC12675167; doi:10.3389/fonc.2025.1691767)
Supplement: Supplementary file 2 [file Table1.xls]

## Sheet: Supplementary Table 1
Supplementary Table 1. Variables Entered/Removed in Stepwise Regression Models
Model	Variables Entered	Variables Removed	Method
1	1,2-Epoxy-1,2,7,7',8,8',11,12-octahydro-psi,psi-carotene	.	Stepwise (Criteria: Probability-of-F-to-enter ≤ .050, Probability-of-F-to-remove ≥ .100)
2	Phe Trp	.	Stepwise (Criteria: Probability-of-F-to-enter ≤ .050, Probability-of-F-to-remove ≥ .100)
3	2-Quinolinylmethanol	.	Stepwise (Criteria: Probability-of-F-to-enter ≤ .050, Probability-of-F-to-remove ≥ .100)
4	4-Amino-m-cresol	.	Stepwise (Criteria: Probability-of-F-to-enter ≤ .050, Probability-of-F-to-remove ≥ .100)
5	Eicosatetraenoic acid	.	Stepwise (Criteria: Probability-of-F-to-enter ≤ .050, Probability-of-F-to-remove ≥ .100)
6	.	Phe Trp	Stepwise (Criteria: Probability-of-F-to-enter ≤ .050, Probability-of-F-to-remove ≥ .100)
7	alpha-Tocomonoenol	.	Stepwise (Criteria: Probability-of-F-to-enter ≤ .050, Probability-of-F-to-remove ≥ .100)
8	13-Docosenamide, (Z)-	.	Stepwise (Criteria: Probability-of-F-to-enter ≤ .050, Probability-of-F-to-remove ≥ .100)
1. Dependent variable：Y

## Sheet: Supplementary Table 2
Supplementary Table 2. Model Summary of Stepwise Regression Analysis
Model	R	R²	Adjusted R²	Standard Error of the Estimate	Durbin-Watson
1	.454a	0.206	0.192	0.453
2	.554b	0.307	0.283	0.427
3	.607c	0.368	0.334	0.411
4	.654d	0.427	0.386	0.395
5	.696e	0.484	0.436	0.379
6	.684f	0.468	0.429	0.381
7	.717g	0.514	0.469	0.367
8	.741h	0.55	0.499	0.357	2.052
1.a predictor variable：(Constant), 1,2-Epoxy-1,2,7,7',8,8',11,12-octahydro-psi,psi-carotene
2.b predictor variable：(Constant), 1,2-Epoxy-1,2,7,7',8,8',11,12-octahydro-psi,psi-carotene, Phe Trp
3.c predictor variable：(Constant), 1,2-Epoxy-1,2,7,7',8,8',11,12-octahydro-psi,psi-carotene, Phe Trp, 2-Quinolinylmethanol
4.d predictor variable：(Constant), 1,2-Epoxy-1,2,7,7',8,8',11,12-octahydro-psi,psi-carotene, Phe Trp, 2-Quinolinylmethanol, 4-Amino-m-cresol
5.e predictor variable：(Constant), 1,2-Epoxy-1,2,7,7',8,8',11,12-octahydro-psi,psi-carotene, Phe Trp, 2-Quinolinylmethanol, 4-Amino-m-cresol, Eicosatetraenoic acid
6.f predictor variable：(Constant), 1,2-Epoxy-1,2,7,7',8,8',11,12-octahydro-psi,psi-carotene, 2-Quinolinylmethanol, 4-Amino-m-cresol, Eicosatetraenoic acid
7.g predictor variable：(Constant), 1,2-Epoxy-1,2,7,7',8,8',11,12-octahydro-psi,psi-carotene, 2-Quinolinylmethanol, 4-Amino-m-cresol, Eicosatetraenoic acid, alpha-Tocomonoenol
8.h predictor variable：(Constant), 1,2-Epoxy-1,2,7,7',8,8',11,12-octahydro-psi,psi-carotene, 2-Quinolinylmethanol, 4-Amino-m-cresol, Eicosatetraenoic acid, alpha-Tocomonoenol, 13-Docosenamide, (Z)-
9. Dependent variable：Y

## Sheet: Supplementary Table3
Supplementary Table3. ANOVA analysis in stepwise regression model
Model		Sum of Squares (SS)	df	Mean Square (MS)	F-value	p-value
1	Regression	3.089	1	3.089	15.041	.000b
	Residual	11.911	58	0.205
	Total	15	59
2	Regression	4.606	2	2.303	12.628	.000c
	Residual	10.394	57	0.182
	Total	15	59
3	Regression	5.518	3	1.839	10.864	.000d
	Residual	9.482	56	0.169
	Total	15	59
4	Regression	6.408	4	1.602	10.256	.000e
	Residual	8.592	55	0.156
	Total	15	59
5	Regression	7.263	5	1.453	10.139	.000f
	Residual	7.737	54	0.143
	Total	15	59
6	Regression	7.013	4	1.753	12.074	.000g
	Residual	7.987	55	0.145
	Total	15	59
7	Regression	7.716	5	1.543	11.441	.000h
	Residual	7.284	54	0.135
	Total	15	59
8	Regression	8.244	6	1.374	10.78	.000i
	Residual	6.756	53	0.127
	Total	15	59
1. Dependent variable：Y
2. predictor variable：(Constant), 1,2-Epoxy-1,2,7,7',8,8',11,12-octahydro-psi,psi-carotene
3. predictor variable：(Constant), 1,2-Epoxy-1,2,7,7',8,8',11,12-octahydro-psi,psi-carotene, Phe Trp
4. predictor variable：(Constant), 1,2-Epoxy-1,2,7,7',8,8',11,12-octahydro-psi,psi-carotene, Phe Trp, 2-Quinolinylmethanol
5. predictor variable：(Constant), 1,2-Epoxy-1,2,7,7',8,8',11,12-octahydro-psi,psi-carotene, Phe Trp, 2-Quinolinylmethanol, 4-Amino-m-cresol
6. predictor variable：(Constant), 1,2-Epoxy-1,2,7,7',8,8',11,12-octahydro-psi,psi-carotene, Phe Trp, 2-Quinolinylmethanol, 4-Amino-m-cresol, Eicosatetraenoic acid
7. predictor variable：(Constant), 1,2-Epoxy-1,2,7,7',8,8',11,12-octahydro-psi,psi-carotene, 2-Quinolinylmethanol, 4-Amino-m-cresol, Eicosatetraenoic acid
8. predictor variable：(Constant), 1,2-Epoxy-1,2,7,7',8,8',11,12-octahydro-psi,psi-carotene, 2-Quinolinylmethanol, 4-Amino-m-cresol, Eicosatetraenoic acid, alpha-Tocomonoenol
9. predictor variable：(Constant), 1,2-Epoxy-1,2,7,7',8,8',11,12-octahydro-psi,psi-carotene, 2-Quinolinylmethanol, 4-Amino-m-cresol, Eicosatetraenoic acid, alpha-Tocomonoenol, 13-Docosenamide, (Z)-

## Sheet: Supplementary Table 4
Supplementary Table 4. Regression Coefficients and Significance Testing
Model		Unstandardized coefficient		Standardized	t-value	p-value
		β	Standard Error (SE)	β
1	(Constant)	0.912	0.121		7.521	0
	1,2-Epoxy-1,2,7,7',8,8',11,12-octahydro-psi,psi-carotene	-2.126e-08	0	-0.454	-3.878	0
2	(Constant)	0.345	0.227		1.519	0.134
	1,2-Epoxy-1,2,7,7',8,8',11,12-octahydro-psi,psi-carotene	-1.597e-08	0	-0.341	-2.913	0.005
	Phe Trp	1.962e-07	0	0.337	2.884	0.006
3	(Constant)	0.602	0.245		2.453	0.017
	1,2-Epoxy-1,2,7,7',8,8',11,12-octahydro-psi,psi-carotene	-1.585e-08	0	-0.338	-3.001	0.004
	Phe Trp	1.606e-07	0	0.276	2.386	0.02
	2-Quinolinylmethanol	-4.185e-08	0	-0.254	-2.322	0.024
4	(Constant)	0.954	0.278		3.431	0.001
	1,2-Epoxy-1,2,7,7',8,8',11,12-octahydro-psi,psi-carotene	-1.687e-08	0	-0.36	-3.313	0.002
	Phe Trp	1.271e-07	0	0.219	1.922	0.06
	2-Quinolinylmethanol	-4.147e-08	0	-0.252	-2.395	0.02
	4-Amino-m-cresol	-8.913e-09	0	-0.25	-2.387	0.02
5	(Constant)	0.637	0.296		2.153	0.036
	1,2-Epoxy-1,2,7,7',8,8',11,12-octahydro-psi,psi-carotene	-1.376e-08	0	-0.294	-2.731	0.009
	Phe Trp	8.648e-08	0	0.149	1.32	0.192
	2-Quinolinylmethanol	-4.583e-08	0	-0.279	-2.748	0.008
	4-Amino-m-cresol	-9.392e-09	0	-0.263	-2.622	0.011
	Eicosatetraenoic acid	8.232e-10	0	0.262	2.443	0.018
6	(Constant)	0.872	0.238		3.666	0.001
	1,2-Epoxy-1,2,7,7',8,8',11,12-octahydro-psi,psi-carotene	-1.541e-08	0	-0.329	-3.135	0.003
	2-Quinolinylmethanol	-5.11e-08	0	-0.311	-3.134	0.003
	4-Amino-m-cresol	-1.043e-08	0	-0.292	-2.963	0.004
	Eicosatetraenoic acid	9.363e-10	0	0.298	2.853	0.006
7	(Constant)	0.596	0.259		2.298	0.025
	1,2-Epoxy-1,2,7,7',8,8',11,12-octahydro-psi,psi-carotene	-1.515e-08	0	-0.323	-3.197	0.002
	2-Quinolinylmethanol	-4.62e-08	0	-0.281	-2.913	0.005
	4-Amino-m-cresol	-8.867e-09	0	-0.248	-2.563	0.013
	Eicosatetraenoic acid	9.572e-10	0	0.305	3.025	0.004
	alpha-Tocomonoenol	5.074e-08	0	0.223	2.282	0.026
8	(Constant)	0.692	0.257		2.699	0.009
	1,2-Epoxy-1,2,7,7',8,8',11,12-octahydro-psi,psi-carotene	-1.277e-08	0	-0.272	-2.686	0.01
	2-Quinolinylmethanol	-4.679e-08	0	-0.284	-3.034	0.004
	4-Amino-m-cresol	-7.383e-09	0	-0.207	-2.145	0.037
	Eicosatetraenoic acid	1.06e-09	0	0.338	3.401	0.001
	alpha-Tocomonoenol	4.796e-08	0	0.211	2.215	0.031
	13-Docosenamide, (Z)-	-3.856e-10	0	-0.2	-2.036	0.047
1. Dependent variable：Y

## Sheet: Supplementary Table 5
Supplementary Table 5. Residual Statistics for Regression Diagnostics
	Min	Max	Mean	Standard Deviation (SD)	N
Predicted Value	-0.32	1.34	0.5	0.374	60
Residual	-0.703	0.642	0	0.338	60
Standardized Predicted Value	-2.184	2.238	0	1	60
Standardized Residual	-1.97	1.798	0	0.948	60
1. Dependent variable：Y

## Sheet: Supplementary Table 6
Supplementary Table 6. Overlapping targets between differential metabolites and Pca
Gene name	NCBI1 gene ID
RXRB	6257
RXRG	6258
RXRA	6256
MAPK1	5594
RORA	6095
RARG	5916
RARB	5915
MAPK14	1432
RARA	5914
PTPN1	5770
PPARD	5467
PPARA	5465
AKT1	207
CNR1	1268
PHLPP1	23239
ILK	3611
KDR	3791
PTGER4	5734
ESR1	2099
ESR2	2100
AR	367
PTGS2	5743
SRD5A2	6716
MPO	4353
MIF	4282
AHR	196
CYP19A1	1588
AOC3	8639
FAAH	2166
TRPV1	7442
CYP17A1	1586
CHEK2	11200
1.NCBI: National Center for Biotechnology Information
